# Supplementary material for: Co-Existence of Atomic Pt and CoPt Nanoclusters on Co/SnOx Mix-Oxide Demonstrates an Ultra-High-Performance Oxygen Reduction Reaction Activity
Source: Nanomaterials (Basel). 2022 Aug 17;12(16):2824. doi: 10.3390/nano12162824 (PMC9413684; doi:10.3390/nano12162824)
Supplement: Supplementary file 1 [file nanomaterials-12-02824-s001.zip]

Archive with 1 entries (1 files):
- nanomaterials-1865379-supplementary.pdf
